# Supplementary material for: Genome-Wide Identification and Expression Pattern Profiling of the Aquaporin Gene Family in Papaya (Carica papaya L.)
Source: Int J Mol Sci. 2023 Dec 8;24(24):17276. doi: 10.3390/ijms242417276 (PMC10744249; doi:10.3390/ijms242417276)
Supplement: Supplementary file 1 [file ijms-24-17276-s001.zip]

Archive with 5 entries (5 files):
- ijms-2706597_Figure S1.pdf
- ijms-2706597_Figure S2.pdf
- ijms-2706597_Table S1.xlsx
- ijms-2706597_Table S2.xlsx
- ijms-2706597_Tables S3-S7.pdf
