# Supplementary material for: Genome-Wide Identification and Expression Pattern Profiling of the Aquaporin Gene Family in Papaya (Carica papaya L.)
Source: Int J Mol Sci. 2023 Dec 8;24(24):17276. doi: 10.3390/ijms242417276 (PMC10744249; doi:10.3390/ijms242417276)
Supplement: Supplementary file 1 [file ijms-24-17276-s001.zip › ijms-2706597_Table S1.xlsx]

## Sheet: Sheet1
Table S1 Detail informations of phylogenetic analysis of the papaya AQPs gene family with members of other plants
Species	Phytozome ID	Name	Subgroup	Subfamily	Number	Species	Phytozome ID	Name	Subgroup	Subfamily	Number	Species	Gene ID	Name	Subgroup	Subfamily	Number
Medicago truncatula (46)	Medtr3g070210.1	MtPIP1;1	PIP1	PIP	10	Arabidopsis thaliana (35)	AT3G61430	AtPIP1;1	PIP1	PIP	13	Carica papaya (29)	sunup02G0011550	CpPIP1;1	PIP1	PIP	9
	Medtr5g082070.1	MtPIP1;2					AT2G45960	AtPIP1;2					sunup05G0008140	CpPIP1;2
	Medtr8g098375.1	MtPIP1;3					AT1G01620	AtPIP1;3					sunup04G0010360	CpPIP1;3
	Medtr5g010150.1	MtPIP1;4					AT4G00430	AtPIP1;4					sunup08G0003790	CpPIP1;4
	Medtr4g415300.1	MtPIP1;5					AT4G23400	AtPIP1;5					sunup08G0001380	CpPIP2;1	PIP2
	Medtr1g095070.1	MtPIP2;1	PIP2				AT3G53420	AtPIP2;1	PIP2				sunup02G0026030	CpPIP2;2
	Medtr2g094270.1	MtPIP2;2					AT2G37170	AtPIP2;2					sunup02G0015860	CpPIP2;3
	Medtr4g059390.1	MtPIP2;3					AT2G37180	AtPIP2;3					sunup04G0005660	CpPIP2;4
	Medtr7g101190.1	MtPIP2;4					AT5G60660	AtPIP2;4					sunup06G0008910	CpPIP2;5
	Medtr3g118010.1	MtPIP2;5					AT3G54820	AtPIP2;5					sunup08G0020690	CpTIP1;1	TIP1	TIP	7
	Medtr7g103030.1	MtTIP1;1	TIP1	TIP	14		AT2G39010	AtPIP2;6					sunup02G0024580	CpTIP1;2
	Medtr1g115405.1	MtTIP1;2					AT4G35100	AtPIP2;7					sunup02G0009620	CpTIP1;3
	Medtr7g023350.1	MtTIP1;3					AT2G16850	AtPIP2;8					sunup04G0016050	CpTIP2;1	TIP2
	Medtr4g063090.1	MtTIP1;4					AT2G36830	AtTIP1;1	TIP1	TIP	10		sunup04G0008810	CpTIP2;2
	Medtr2g101370.1	MtTIP2;1	TIP2				AT3G26520	AtTIP1;2					sunup09G0013480	CpTIP3;1	TIP3
	Medtr8g013680.1	MtTIP2;2					AT4G01470	AtTIP1;3					sunup07G0007260	CpTIP4;1	TIP4
	Medtr5g012810.1	MtTIP2;3					AT3G16240	AtTIP2;1	TIP2				sunup09G0004720	CpTIP5;1	TIP5
	Medtr6g069040.1	MtTIP3;1	TIP3				AT4G17340	AtTIP2;2					sunup09G0013540	CpNIP1;1	NIP1	NIP	7
	Medtr1g077540.1	MtTIP3;2					AT5G47450	AtTIP2;3					sunup01G0009560	CpNIP2;1	NIP2
	Medtr1g006490.1	MtTIP4;1	TIP4				AT1G73190	AtTIP3;1	TIP3				sunup01G0001680	CpNIP3;1	NIP3
	Medtr1g006590.1	MtTIP4;2					AT1G17810	AtTIP3;2					sunup02G0027710	CpNIP4;1	NIP4
	Medtr2g060360.1	MtTIP5;1	TIP5				AT2G25810	AtTIP4;1	TIP4				sunup06G0005050	CpNIP5;1	NIP5
	Medtr6g044390.2	PseudoTIP5;2					AT3G47440	AtTIP5;1	TIP5				sunup05G0019830	CpNIP6;1	NIP6
	Medtr8g468730.1	PseudoTIP5;3					AT4G19030	AtNIP1;1	NIP1	NIP	9		sunup03G0016950	CpNIP7;1	NIP7
	Medtr2g017570.1	MtNIP1;1	NIP1	NIP	18		AT4G18910	AtNIP1;2					sunup06G0021920	CpSIP1;1	SIP1	SIP	3
	Medtr2g017610.1	MtNIP1;2					AT2G34390	AtNIP2;1	NIP2				sunup08G0007580	CpSIP1;2
	Medtr2g017590.1	MtNIP1;3					AT1G31885	AtNIP3;1	NIP3				sunup08G0020300	CpSIP2;1	SIP2
	Medtr2g017620.1	MtNIP1;4					AT5G37810	AtNIP4;1	NIP4				sunup06G0004360	CpXIP1;1	XIP	XIP	2
	Medtr8g087710.1	MtNIP1;5					AT5G37820	AtNIP4;2					sunup06G0004370	CpXIP1;2
	Medtr8g087720.1	MtNIP1;6					AT4G10380	AtNIP5;1	NIP5
	Medtr2g017660.1	MtNIP1;7					AT1G80760	AtNIP6;1	NIP6
	Medtr7g010650.1	MtNIP2;1	NIP2				AT3G06100	AtNIP7;1	NIP7
	Medtr5g063930.1	MtNIP3;1	NIP3				AT3G04090	AtSIP1;1	SIP1	SIP	3
	Medtr4g084880.1	MtNIP4;1	NIP4				AT5G18290	AtSIP1;2
	Medtr3g008920.1	MtNIP4;2					AT3G56950	AtSIP2;1	SIP2
	Medtr5g079570.1	MtNIP4;3
	Medtr1g097840.1	MtNIP5;1	NIP5
	Medtr2g104940.1	MtNIP6;1	NIP6
	Medtr4g006650.1	MtNIP6;2
	Medtr4g006630.1	MtNIP6;3
	Medtr4g006730.1	MtNIP6;4
	Medtr1g070385.1	MtNIP7;1	NIP7
	Medtr7g085070.1	MtSIP1;1	SIP1	SIP	4
	Medtr6g033010.1	MtSIP1;2
	Medtr4g049340.1	MtSIP1;3
	Medtr7g088310.1	MtSIP2;1	SIP2
	Medtr4g075570.1	MtXIP1;1	XIP	XIP	2
	Medtr4g075590.1	MtXIP1;2
