# Supplementary material for: Genome-Wide Identification and Expression Pattern Profiling of the Aquaporin Gene Family in Papaya (Carica papaya L.)
Source: Int J Mol Sci. 2023 Dec 8;24(24):17276. doi: 10.3390/ijms242417276 (PMC10744249; doi:10.3390/ijms242417276)
Supplement: Supplementary file 1 [file ijms-24-17276-s001.zip › ijms-2706597_Table S2.xlsx]

## Sheet: Sheet1
Table S2 Details of phosphorylation sites of papaya AQPs
Sequence	Locations	x	Context	Score	Kinase	Answer
CpNIP1_1	5	S	MAEISMNSA	0.516	cdc2	YES
	27	S	VGHNSLPAS	0.529	PKA	YES
	31	S	SLPASTSES	0.988	unsp	YES
	31	S	SLPASTSES	0.544	CKII	YES
	31	S	SLPASTSES	0.505	GSK3	YES
	33	S	PASTSESLE	0.509	cdc2	YES
	35	S	STSESLEKR	0.979	unsp	YES
	41	S	EKRDSALSF	0.899	unsp	YES
	41	S	EKRDSALSF	0.532	cdc2	YES
	44	S	DSALSFSVP	0.961	unsp	YES
	44	S	DSALSFSVP	0.543	PKC	YES
	46	S	ALSFSVPFI	0.56	cdc2	YES
	77	Y	VNDEYEKVV	0.961	unsp	YES
	77	Y	VNDEYEKVV	0.577	INSR	YES
	77	Y	VNDEYEKVV	0.548	SRC	YES
	77	Y	VNDEYEKVV	0.52	EGFR	YES
	87	S	LPGISIVWG	0.641	PKA	YES
	119	S	IAFASCRRF	0.9	PKC	YES
	119	S	IAFASCRRF	0.687	unsp	YES
	131	Y	QVPAYILVQ	0.578	EGFR	YES
	139	S	QLLGSTLAA	0.703	PKC	YES
	139	S	QLLGSTLAA	0.564	cdc2	YES
	140	T	LLGSTLAAG	0.529	cdc2	YES
	145	T	LAAGTLRLL	0.819	unsp	YES
	158	T	HQVFTGTAP	0.798	PKC	YES
	163	S	GTAPSGSDM	0.991	unsp	YES
	165	S	APSGSDMQS	0.683	unsp	YES
	169	S	SDMQSFGIE	0.53	CKII	YES
	220	S	ISGASMNPA	0.579	unsp	YES
	226	S	NPARSLGPA	0.861	unsp	YES
	262	Y	NMVRYTDKP	0.952	unsp	YES
	263	T	MVRYTDKPL	0.754	unsp	YES
	271	T	LREITKSSS	0.667	unsp	YES
	271	T	LREITKSSS	0.644	PKG	YES
	273	S	EITKSSSFL	0.864	unsp	YES
	273	S	EITKSSSFL	0.537	RSK	YES
	274	S	ITKSSSFLK	0.718	PKC	YES
	274	S	ITKSSSFLK	0.509	cdc2	YES
	275	S	TKSSSFLKS	0.74	unsp	YES
	275	S	TKSSSFLKS	0.611	cdc2	YES
	279	S	SFLKSARSC	0.803	PKC	YES
	279	S	SFLKSARSC	0.6	unsp	YES
	284	S	ARSCST---	0.572	PKA	YES
	284	S	ARSCST---	0.548	RSK	YES
	285	T	RSCST----	0.721	PKC	YES
CpNIP2_1	21	S	NDLVSVESP	0.989	unsp	YES
	24	S	VSVESPISD	0.975	unsp	YES
	24	S	VSVESPISD	0.58	p38MAPK	YES
	24	S	VSVESPISD	0.51	CKI	YES
	27	S	ESPISDRSS	0.968	unsp	YES
	30	S	ISDRSSIWK	0.689	unsp	YES
	30	S	ISDRSSIWK	0.523	PKC	YES
	31	S	SDRSSIWKS	0.99	unsp	YES
	31	S	SDRSSIWKS	0.672	PKC	YES
	35	S	SIWKSFEHH	0.737	unsp	YES
	69	S	SAAISAIDE	0.991	unsp	YES
	69	S	SAAISAIDE	0.504	CKII	YES
	77	S	ESRVSKLAA	0.989	unsp	YES
	77	S	ESRVSKLAA	0.607	PKC	YES
	82	S	KLAASVAGG	0.754	unsp	YES
	82	S	KLAASVAGG	0.543	cdc2	YES
	126	Y	QVPFYAAAQ	0.555	EGFR	YES
	140	T	SAAFTLRVL	0.928	unsp	YES
	140	T	SAAFTLRVL	0.758	PKC	YES
	153	T	KLIGTTSPA	0.554	PKC	YES
	155	S	IGTTSPAGS	0.73	unsp	YES
	155	S	IGTTSPAGS	0.518	GSK3	YES
	155	S	IGTTSPAGS	0.503	cdk5	YES
	159	S	SPAGSDIQA	0.923	unsp	YES
	159	S	SPAGSDIQA	0.504	CKI	YES
	183	T	SAVATDTKA	0.63	PKC	YES
	185	T	VATDTKAVG	0.67	unsp	YES
	198	S	IAVGSAVCI	0.508	cdc2	YES
	214	S	VSGGSMNPA	0.538	unsp	YES
	220	S	NPARSIGPA	0.913	unsp	YES
	227	S	PALASQYYK	0.703	PKC	YES
	227	S	PALASQYYK	0.612	DNAPK	YES
	227	S	PALASQYYK	0.536	ATM	YES
	244	T	PVTGTLLGA	0.523	cdc2	YES
	265	S	VQAISPRSF	0.973	unsp	YES
	265	S	VQAISPRSF	0.506	cdk5	YES
	268	S	ISPRSFSFK	0.603	PKC	YES
	270	S	PRSFSFKLR	0.981	unsp	YES
	270	S	PRSFSFKLR	0.668	PKC	YES
	278	S	RRMKSHEEQ	0.997	unsp	YES
	278	S	RRMKSHEEQ	0.623	RSK	YES
	291	S	DPLNSL---	0.573	PKA	YES
CpNIP3_1	7	S	SKNDSIEEV	0.996	unsp	YES
	7	S	SKNDSIEEV	0.514	CKII	YES
	20	T	EEEGTATST	0.588	unsp	YES
	23	S	GTATSTNRL	0.713	unsp	YES
	24	T	TATSTNRLE	0.754	PKC	YES
	24	T	TATSTNRLE	0.612	unsp	YES
	30	T	RLEPTSKNS	0.796	unsp	YES
	30	T	RLEPTSKNS	0.677	PKC	YES
	31	S	LEPTSKNSS	0.635	unsp	YES
	34	S	TSKNSSNLW	0.549	PKA	YES
	34	S	TSKNSSNLW	0.519	PKG	YES
	35	S	SKNSSNLWA	0.806	unsp	YES
	41	T	LWAFTLAQK	0.654	PKC	YES
	70	Y	VNKIYGSVT	0.545	EGFR	YES
	70	Y	VNKIYGSVT	0.501	unsp	YES
	72	S	KIYGSVTFP	0.799	PKC	YES
	87	T	GLIVTVMIY	0.549	PKC	YES
	92	T	VMIYTVGHV	0.568	PKC	YES
	110	T	TIAFTIFQK	0.669	PKC	YES
	123	Y	EVLFYIVAQ	0.579	EGFR	YES
	131	S	QFLGSILAS	0.808	PKC	YES
	145	T	MFDITPNAY	0.52	p38MAPK	YES
	153	T	YFGTTPVGS	0.95	unsp	YES
	153	T	YFGTTPVGS	0.54	p38MAPK	YES
	153	T	YFGTTPVGS	0.501	GSK3	YES
	161	S	SNGQSLAIE	0.621	PKA	YES
	173	T	TFLLTFVIF	0.625	PKC	YES
	180	S	IFGASIDER	0.598	CKII	YES
	212	S	ISGASMNPA	0.579	unsp	YES
	218	S	NPARSLGPA	0.929	unsp	YES
	250	S	ASAYSLVRA	0.554	CKI	YES
	250	S	ASAYSLVRA	0.545	cdc2	YES
	250	S	ASAYSLVRA	0.519	unsp	YES
	259	S	GDRPSETLS	0.943	unsp	YES
	259	S	GDRPSETLS	0.514	PKA	YES
	268	S	FLTGSSK--	0.753	PKC	YES
CpNIP4_1	6	Y	SHQDYEVSK	0.913	unsp	YES
	9	S	DYEVSKVEE	0.674	CKII	YES
	18	S	GEACSRSSS	0.585	unsp	YES
	20	S	ACSRSSSRI	0.771	unsp	YES
	20	S	ACSRSSSRI	0.557	cdc2	YES
	21	S	CSRSSSRIP	0.992	unsp	YES
	21	S	CSRSSSRIP	0.737	PKC	YES
	21	S	CSRSSSRIP	0.51	cdc2	YES
	22	S	SRSSSRIPE	0.965	unsp	YES
	22	S	SRSSSRIPE	0.533	cdc2	YES
	28	S	IPESSSTSW	0.645	unsp	YES
	29	S	PESSSTSWV	0.833	unsp	YES
	29	S	PESSSTSWV	0.557	cdc2	YES
	31	S	SSSTSWVVE	0.938	unsp	YES
	47	T	EVLGTYFVM	0.668	PKC	YES
	48	Y	VLGTYFVMF	0.501	INSR	YES
	57	S	SGCGSVVVN	0.836	PKC	YES
	64	Y	VNKIYGSVT	0.593	EGFR	YES
	64	Y	VNKIYGSVT	0.501	unsp	YES
	66	S	KIYGSVTFP	0.799	PKC	YES
	86	S	VMVYSVGHI	0.512	PKC	YES
	102	T	AVTITFAIF	0.55	PKG	YES
	117	Y	QVPLYILAQ	0.5	EGFR	YES
	129	S	AILASYTLW	0.657	PKA	YES
	142	S	VNEESFFGT	0.544	CKI	YES
	146	T	SFFGTVPVG	0.639	PKC	YES
	155	S	SDLQSLWIE	0.507	CKII	YES
	163	S	EIIISFILM	0.503	cdc2	YES
	206	S	VSGASMNPA	0.701	unsp	YES
	212	S	NPARSIAPA	0.559	unsp	YES
	236	T	PPIGTILGG	0.528	cdc2	YES
	249	T	LIRFTDKPL	0.664	unsp	YES
	249	T	LIRFTDKPL	0.503	PKG	YES
	257	T	LREITRTGS	0.649	PKG	YES
	261	S	TRTGSFLKS	0.647	PKC	YES
	261	S	TRTGSFLKS	0.588	unsp	YES
	261	S	TRTGSFLKS	0.519	RSK	YES
	261	S	TRTGSFLKS	0.51	cdc2	YES
	265	S	SFLKSISRR	0.585	PKC	YES
	267	S	LKSISRRN-	0.85	unsp	YES
CpNIP5_1	4	S	#NAME?	0.609	CKI	YES
	8	T	SETGTPTAS	0.689	unsp	YES
	8	T	SETGTPTAS	0.598	cdk5	YES
	8	T	SETGTPTAS	0.559	p38MAPK	YES
	8	T	SETGTPTAS	0.502	GSK3	YES
	16	T	SAPATPGTP	0.672	cdk5	YES
	16	T	SAPATPGTP	0.582	p38MAPK	YES
	16	T	SAPATPGTP	0.517	GSK3	YES
	16	T	SAPATPGTP	0.516	CKI	YES
	19	T	ATPGTPGGP	0.762	unsp	YES
	19	T	ATPGTPGGP	0.623	cdk5	YES
	19	T	ATPGTPGGP	0.603	p38MAPK	YES
	19	T	ATPGTPGGP	0.565	CKI	YES
	19	T	ATPGTPGGP	0.535	GSK3	YES
	26	S	GPLISGLRV	0.549	cdc2	YES
	32	S	LRVDSLSYD	0.954	unsp	YES
	32	S	LRVDSLSYD	0.572	PKA	YES
	32	S	LRVDSLSYD	0.506	cdc2	YES
	34	S	VDSLSYDRK	0.975	unsp	YES
	34	S	VDSLSYDRK	0.86	PKC	YES
	35	Y	DSLSYDRKS	0.556	unsp	YES
	39	S	YDRKSMARC	0.993	unsp	YES
	39	S	YDRKSMARC	0.763	PKC	YES
	52	T	VTAPTWGQP	0.622	PKC	YES
	98	Y	VNQKYNGAE	0.575	EGFR	YES
	111	S	NAACSGLAV	0.523	cdc2	YES
	121	S	IIILSTGHI	0.775	PKC	YES
	122	T	IILSTGHIS	0.793	PKC	YES
	152	Y	QVPAYIAAQ	0.626	EGFR	YES
	160	S	QISASICAS	0.647	unsp	YES
	164	S	SICASFTLK	0.82	PKC	YES
	166	T	CASFTLKGV	0.726	PKC	YES
	166	T	CASFTLKGV	0.567	unsp	YES
	166	T	CASFTLKGV	0.502	CKI	YES
	180	T	SGGVTVPSV	0.639	PKC	YES
	183	S	VTVPSVSLG	0.549	cdc2	YES
	185	S	VPSVSLGQA	0.901	unsp	YES
	229	S	VAGPSSGGS	0.546	CKI	YES
	239	T	NPVRTLGPA	0.654	unsp	YES
	269	T	VGAGTYTAV	0.827	PKC	YES
	288	S	RQVRSFRR-	0.808	PKC	YES
	288	S	RQVRSFRR-	0.625	unsp	YES
CpNIP6_1	9	S	EDVPSAPST	0.851	unsp	YES
	12	S	PSAPSTPAT	0.77	unsp	YES
	12	S	PSAPSTPAT	0.63	PKC	YES
	13	T	SAPSTPATP	0.737	cdk5	YES
	13	T	SAPSTPATP	0.526	p38MAPK	YES
	13	T	SAPSTPATP	0.521	GSK3	YES
	16	T	STPATPGTP	0.792	cdk5	YES
	16	T	STPATPGTP	0.581	p38MAPK	YES
	16	T	STPATPGTP	0.524	GSK3	YES
	19	T	ATPGTPGAP	0.597	cdk5	YES
	19	T	ATPGTPGAP	0.595	unsp	YES
	19	T	ATPGTPGAP	0.579	p38MAPK	YES
	19	T	ATPGTPGAP	0.529	GSK3	YES
	19	T	ATPGTPGAP	0.508	CKI	YES
	33	S	RRERSSSGF	0.982	unsp	YES
	33	S	RRERSSSGF	0.626	PKA	YES
	33	S	RRERSSSGF	0.611	PKG	YES
	34	S	RERSSSGFF	0.995	unsp	YES
	35	S	ERSSSGFFR	0.97	unsp	YES
	35	S	ERSSSGFFR	0.739	PKB	YES
	35	S	ERSSSGFFR	0.53	RSK	YES
	35	S	ERSSSGFFR	0.519	cdc2	YES
	42	S	FRSKSLINT	0.989	unsp	YES
	42	S	FRSKSLINT	0.836	PKA	YES
	42	S	FRSKSLINT	0.579	RSK	YES
	46	T	SLINTCNCF	0.536	PKC	YES
	51	T	CNCFTLRDW	0.682	PKC	YES
	56	S	LRDWSLEDP	0.998	unsp	YES
	56	S	LRDWSLEDP	0.646	PKA	YES
	56	S	LRDWSLEDP	0.538	DNAPK	YES
	61	S	LEDPSVLPP	0.552	cdc2	YES
	69	T	PVTCTLPHP	0.526	cdc2	YES
	76	S	HPPVSLARK	0.59	PKC	YES
	96	T	IFAGTATAI	0.562	PKC	YES
	98	T	AGTATAIVN	0.541	PKC	YES
	105	S	VNQKSQGSE	0.896	unsp	YES
	105	S	VNQKSQGSE	0.524	DNAPK	YES
	108	S	KSQGSETLI	0.523	PKA	YES
	117	S	GLAASTGLA	0.504	cdc2	YES
	128	S	IVILSTGHI	0.732	PKC	YES
	129	T	VILSTGHIS	0.731	PKC	YES
	144	S	AVTISFAAL	0.605	PKA	YES
	159	Y	HVPAYIAAQ	0.638	EGFR	YES
	164	T	IAAQTVGSL	0.738	unsp	YES
	164	T	IAAQTVGSL	0.693	PKC	YES
	167	S	QTVGSLCAA	0.526	PKC	YES
	187	T	GGGVTVPSP	0.745	PKC	YES
	190	S	VTVPSPSVG	0.889	unsp	YES
	190	S	VTVPSPSVG	0.574	cdk5	YES
	192	S	VPSPSVGYA	0.672	unsp	YES
	245	S	IAGPSTGAS	0.645	PKC	YES
	255	T	NPVRTLGPA	0.654	unsp	YES
	298	T	EDADTHEKP	0.539	unsp	YES
	303	S	HEKPSTARS	0.985	unsp	YES
	303	S	HEKPSTARS	0.68	PKC	YES
	304	T	EKPSTARSF	0.786	unsp	YES
	304	T	EKPSTARSF	0.65	PKC	YES
	307	S	STARSFRR-	0.957	unsp	YES
	307	S	STARSFRR-	0.818	PKC	YES
CpNIP7_1	4	T	#NAME?	0.515	PKC	YES
	17	S	GIIASQQLM	0.644	DNAPK	YES
	17	S	GIIASQQLM	0.583	ATM	YES
	37	T	TAGLTVVVV	0.51	PKC	YES
	70	S	HFSWSRVPF	0.502	PKG	YES
	75	Y	RVPFYILAQ	0.59	EGFR	YES
	83	S	QMLGSTLAT	0.766	PKC	YES
	87	T	STLATWAGR	0.787	PKC	YES
	92	S	WAGRSVYGV	0.542	PKA	YES
	160	S	TGPVSGGSM	0.529	unsp	YES
	163	S	VSGGSMNPA	0.538	unsp	YES
	163	S	VSGGSMNPA	0.507	cdc2	YES
	169	S	NPARSLGPA	0.861	unsp	YES
	176	S	PAIVSWDFD	0.567	CKII	YES
	211	T	HRPCTATSS	0.658	PKC	YES
	211	T	HRPCTATSS	0.548	PKG	YES
	213	T	PCTATSSPS	0.662	PKC	YES
	214	S	CTATSSPST	0.564	unsp	YES
	214	S	CTATSSPST	0.512	cdc2	YES
	215	S	TATSSPSTV	0.553	cdk5	YES
	217	S	TSSPSTVSY	0.734	unsp	YES
	218	T	SSPSTVSYL	0.501	PKC	YES
	220	S	PSTVSYLVT	0.626	PKC	YES
	220	S	PSTVSYLVT	0.503	unsp	YES
	221	Y	STVSYLVTP	0.651	unsp	YES
	224	T	SYLVTP---	0.658	cdk5	YES
	224	T	SYLVTP---	0.523	p38MAPK	YES
	224	T	SYLVTP---	0.501	GSK3	YES
CpPIP1_1	15	Y	GANKYSERQ	0.577	EGFR	YES
	23	T	QPIGTAAQS	0.688	PKC	YES
	27	S	TAAQSQDGG	0.888	unsp	YES
	27	S	TAAQSQDGG	0.606	DNAPK	YES
	27	S	TAAQSQDGG	0.503	ATM	YES
	34	Y	GGKDYKEPP	0.767	unsp	YES
	34	Y	GGKDYKEPP	0.613	EGFR	YES
	49	T	PGELTSWSF	0.862	unsp	YES
	50	S	GELTSWSFY	0.694	unsp	YES
	50	S	GELTSWSFY	0.509	cdc2	YES
	74	T	ITVLTVMGV	0.592	unsp	YES
	74	T	ITVLTVMGV	0.556	PKC	YES
	82	S	VVKESSKCS	0.991	unsp	YES
	82	S	VVKESSKCS	0.823	PKC	YES
	83	S	VKESSKCST	0.908	unsp	YES
	87	T	SKCSTVGIQ	0.754	PKC	YES
	131	S	ARKLSLTRA	0.927	unsp	YES
	131	S	ARKLSLTRA	0.844	PKA	YES
	131	S	ARKLSLTRA	0.576	RSK	YES
	131	S	ARKLSLTRA	0.517	PKG	YES
	138	Y	RAIFYMVMQ	0.535	INSR	YES
	176	Y	VNHGYTKGD	0.596	EGFR	YES
	195	T	VLVYTVLSA	0.503	PKC	YES
	198	S	YTVLSATDA	0.979	unsp	YES
	200	T	VLSATDAKR	0.558	PKC	YES
	209	S	NARDSHVPI	0.993	unsp	YES
	236	T	PITGTGINP	0.52	cdc2	YES
	243	S	NPARSLGAA	0.924	unsp	YES
CpPIP1_2	16	S	ANKFSERQP	0.691	unsp	YES
	23	T	QPIGTSAQT	0.637	unsp	YES
	23	T	QPIGTSAQT	0.519	PKC	YES
	27	T	TSAQTDKDY	0.863	unsp	YES
	27	T	TSAQTDKDY	0.846	PKC	YES
	27	T	TSAQTDKDY	0.536	CKII	YES
	31	Y	TDKDYKEPP	0.955	unsp	YES
	31	Y	TDKDYKEPP	0.559	EGFR	YES
	31	Y	TDKDYKEPP	0.501	INSR	YES
	47	S	GELHSWSFW	0.815	unsp	YES
	71	T	ITVLTVMGV	0.592	unsp	YES
	71	T	ITVLTVMGV	0.575	PKC	YES
	128	S	ARKLSLTRS	0.947	unsp	YES
	128	S	ARKLSLTRS	0.814	PKA	YES
	128	S	ARKLSLTRS	0.566	RSK	YES
	128	S	ARKLSLTRS	0.51	PKG	YES
	135	Y	RSIFYMVMQ	0.565	INSR	YES
	172	Y	VNHGYTKGD	0.522	EGFR	YES
	172	Y	VNHGYTKGD	0.503	INSR	YES
	191	T	VLVYTVFSA	0.561	PKC	YES
	194	S	YTVFSATDA	0.977	unsp	YES
	196	T	VFSATDAKR	0.684	PKC	YES
	205	S	NARDSHVPI	0.993	unsp	YES
	232	T	PITGTGINP	0.52	cdc2	YES
	239	S	NPARSLGAA	0.924	unsp	YES
CpPIP1_3	16	S	ANKFSERQP	0.691	unsp	YES
	27	T	TAAQTDKDY	0.902	unsp	YES
	27	T	TAAQTDKDY	0.861	PKC	YES
	27	T	TAAQTDKDY	0.547	CKII	YES
	31	Y	TDKDYKEPP	0.955	unsp	YES
	31	Y	TDKDYKEPP	0.557	EGFR	YES
	47	S	GELKSWSFY	0.789	unsp	YES
	71	T	ITILTVMGV	0.83	PKC	YES
	71	T	ITILTVMGV	0.6	unsp	YES
	78	S	GVKRSDSMC	0.593	PKA	YES
	78	S	GVKRSDSMC	0.577	PKG	YES
	80	S	KRSDSMCAS	0.993	unsp	YES
	80	S	KRSDSMCAS	0.538	PKA	YES
	80	S	KRSDSMCAS	0.502	RSK	YES
	84	S	SMCASVGIQ	0.652	PKC	YES
	128	S	ARKLSLTRA	0.962	unsp	YES
	128	S	ARKLSLTRA	0.839	PKA	YES
	128	S	ARKLSLTRA	0.59	RSK	YES
	130	T	KLSLTRAVF	0.543	PKC	YES
	135	Y	RAVFYMIMQ	0.526	EGFR	YES
	172	Y	VNHGYTKGD	0.596	EGFR	YES
	191	T	VLVYTVFSA	0.561	PKC	YES
	194	S	YTVFSATDA	0.977	unsp	YES
	196	T	VFSATDAKR	0.684	PKC	YES
	205	S	NARDSHVPI	0.993	unsp	YES
	232	T	PITGTGINP	0.52	cdc2	YES
	239	S	NPARSLGAA	0.924	unsp	YES
	248	T	IIFNTDHAW	0.515	CKII	YES
CpPIP1_4	15	Y	GANRYRERQ	0.635	EGFR	YES
	23	T	QPIGTAAQT	0.623	PKC	YES
	27	T	TAAQTQDAK	0.742	unsp	YES
	27	T	TAAQTQDAK	0.573	PKC	YES
	27	T	TAAQTQDAK	0.534	DNAPK	YES
	27	T	TAAQTQDAK	0.522	CKII	YES
	33	Y	DAKDYTEPP	0.922	unsp	YES
	33	Y	DAKDYTEPP	0.604	EGFR	YES
	49	S	GELFSWSFY	0.52	cdc2	YES
	73	T	ITVLTVMGV	0.592	unsp	YES
	73	T	ITVLTVMGV	0.556	PKC	YES
	80	S	GVVKSPTKC	0.694	cdk5	YES
	80	S	GVVKSPTKC	0.571	unsp	YES
	86	T	TKCSTVGIQ	0.582	PKC	YES
	130	S	ARKLSLVRA	0.918	unsp	YES
	130	S	ARKLSLVRA	0.81	PKA	YES
	130	S	ARKLSLVRA	0.565	RSK	YES
	137	Y	RAVFYMIMQ	0.567	EGFR	YES
	158	T	AFEKTQYEM	0.76	unsp	YES
	158	T	AFEKTQYEM	0.56	DNAPK	YES
	160	Y	EKTQYEMLG	0.981	unsp	YES
	160	Y	EKTQYEMLG	0.526	INSR	YES
	169	T	GGANTVGPA	0.802	unsp	YES
	174	Y	VGPAYSKTA	0.561	unsp	YES
	175	S	GPAYSKTAG	0.511	CKI	YES
	193	T	VLVYTVFSA	0.561	PKC	YES
	196	S	YTVFSATDA	0.977	unsp	YES
	198	T	VFSATDAKR	0.684	PKC	YES
	207	S	NARDSHVPI	0.993	unsp	YES
	228	T	VHLATIPVT	0.5	PKC	YES
	234	T	PVTGTGINP	0.514	cdc2	YES
	241	S	NPARSLGAA	0.927	unsp	YES
	251	S	IYNKSQAWD	0.631	DNAPK	YES
	251	S	IYNKSQAWD	0.593	ATM	YES
CpPIP2_1	16	Y	QAKDYHDPP	0.914	unsp	YES
	16	Y	QAKDYHDPP	0.569	EGFR	YES
	31	T	PEELTKWSF	0.774	unsp	YES
	34	S	LTKWSFYRA	0.681	PKA	YES
	40	T	YRALTAEFV	0.648	unsp	YES
	56	T	ITVLTVIGY	0.873	PKC	YES
	62	S	IGYKSQTDK	0.871	unsp	YES
	62	S	IGYKSQTDK	0.57	ATM	YES
	62	S	IGYKSQTDK	0.537	DNAPK	YES
	64	T	YKSQTDKNQ	0.778	PKC	YES
	119	S	ARKVSLVRA	0.918	unsp	YES
	119	S	ARKVSLVRA	0.783	PKA	YES
	167	T	YSTGTGLGA	0.529	cdc2	YES
	182	T	VLVYTVFSA	0.561	PKC	YES
	185	S	YTVFSATDP	0.972	unsp	YES
	187	T	VFSATDPKR	0.693	PKC	YES
	196	S	NARDSHVPV	0.983	unsp	YES
	196	S	NARDSHVPV	0.527	PKA	YES
	217	T	VHLATIPVT	0.635	PKC	YES
	223	T	PVTGTGINP	0.516	cdc2	YES
	230	S	NPARSFGAA	0.958	unsp	YES
	271	S	VLRASGSKS	0.983	unsp	YES
	271	S	VLRASGSKS	0.591	PKC	YES
	271	S	VLRASGSKS	0.578	PKA	YES
	271	S	VLRASGSKS	0.505	cdc2	YES
	273	S	RASGSKSLG	0.503	cdc2	YES
	275	S	SGSKSLGSL	0.948	unsp	YES
	278	S	KSLGSLRSS	0.968	unsp	YES
	278	S	KSLGSLRSS	0.908	PKC	YES
	282	S	SLRSSSNI-	0.631	PKA	YES
	283	S	LRSSSNI--	0.725	unsp	YES
	283	S	LRSSSNI--	0.654	PKA	YES
	283	S	LRSSSNI--	0.526	RSK	YES
CpPIP2_2	2	T	#NAME?	0.77	unsp	YES
	14	S	QGEFSAKDY	0.996	unsp	YES
	14	S	QGEFSAKDY	0.551	CKI	YES
	18	Y	SAKDYHDPP	0.973	unsp	YES
	33	T	VEELTKWSF	0.664	unsp	YES
	36	S	LTKWSFYRA	0.62	PKA	YES
	58	T	VTVLTVIGH	0.875	PKC	YES
	64	S	IGHKSQTDL	0.946	unsp	YES
	64	S	IGHKSQTDL	0.526	ATM	YES
	122	S	ARKVSLIRA	0.914	unsp	YES
	122	S	ARKVSLIRA	0.785	PKA	YES
	122	S	ARKVSLIRA	0.563	PKG	YES
	122	S	ARKVSLIRA	0.501	cdc2	YES
	129	Y	RAIMYMVAQ	0.548	INSR	YES
	150	S	AFQSSFYNR	0.515	PKA	YES
	161	S	GGANSLNGG	0.532	cdc2	YES
	166	Y	LNGGYNKGT	0.516	EGFR	YES
	170	T	YNKGTGLGA	0.518	cdc2	YES
	185	T	VLVYTVFAA	0.625	PKC	YES
	190	T	VFAATDPKR	0.746	PKC	YES
	199	S	NARDSHVPV	0.983	unsp	YES
	199	S	NARDSHVPV	0.527	PKA	YES
	220	T	VHLATIPIT	0.501	PKC	YES
	226	T	PITGTGINP	0.523	cdc2	YES
	233	S	NPARSFGAA	0.958	unsp	YES
	281	S	KALGSFRSN	0.883	PKC	YES
	281	S	KALGSFRSN	0.722	unsp	YES
CpPIP2_3	12	S	HGSFSAKDY	0.996	unsp	YES
	12	S	HGSFSAKDY	0.786	PKC	YES
	16	Y	SAKDYHDPP	0.973	unsp	YES
	34	S	LTKWSFYRA	0.501	PKA	YES
	56	T	VTVLTVIGH	0.875	PKC	YES
	62	S	IGHKSQHAA	0.536	ATM	YES
	115	S	ARKVSLVRA	0.918	unsp	YES
	115	S	ARKVSLVRA	0.74	PKA	YES
	122	Y	RAVMYMVAQ	0.512	EGFR	YES
	122	Y	RAVMYMVAQ	0.503	INSR	YES
	143	S	AFQKSFYNR	0.543	PKG	YES
	143	S	AFQKSFYNR	0.514	unsp	YES
	143	S	AFQKSFYNR	0.512	PKA	YES
	145	Y	QKSFYNRFG	0.525	EGFR	YES
	154	T	GGANTLADG	0.541	unsp	YES
	163	T	YNVGTGLGA	0.534	cdc2	YES
	163	T	YNVGTGLGA	0.515	CKII	YES
	178	T	VLVYTVFSA	0.561	PKC	YES
	181	S	YTVFSATDP	0.972	unsp	YES
	183	T	VFSATDPKR	0.772	PKC	YES
	188	S	DPKRSARDS	0.998	unsp	YES
	192	S	SARDSHVPV	0.982	unsp	YES
	192	S	SARDSHVPV	0.539	PKA	YES
	213	T	VHLATIPVT	0.635	PKC	YES
	219	T	PVTGTGINP	0.516	cdc2	YES
	226	S	NPARSFGAA	0.958	unsp	YES
	274	S	KALGSFRSQ	0.912	PKC	YES
	277	S	GSFRSQSHV	0.599	DNAPK	YES
	279	S	FRSQSHV--	0.647	PKA	YES
	279	S	FRSQSHV--	0.607	unsp	YES
	279	S	FRSQSHV--	0.581	RSK	YES
CpPIP2_4	2	S	#NAME?	0.583	CKII	YES
	2	S	#NAME?	0.539	CKI	YES
	10	T	GNEQTVGAE	0.55	unsp	YES
	20	Y	RGRDYEDPP	0.972	unsp	YES
	20	Y	RGRDYEDPP	0.544	EGFR	YES
	20	Y	RGRDYEDPP	0.513	INSR	YES
	27	S	PPPASLIDM	0.99	unsp	YES
	27	S	PPPASLIDM	0.501	CKII	YES
	38	S	LKKWSFYRA	0.737	unsp	YES
	38	S	LKKWSFYRA	0.625	PKA	YES
	60	T	VGIATVIGN	0.843	PKC	YES
	80	S	LLGISWSFG	0.573	cdc2	YES
	82	S	GISWSFGGM	0.596	CKI	YES
	117	S	ARKMSLIRA	0.984	unsp	YES
	117	S	ARKMSLIRA	0.809	PKA	YES
	117	S	ARKMSLIRA	0.623	PKG	YES
	117	S	ARKMSLIRA	0.601	RSK	YES
	117	S	ARKMSLIRA	0.541	cdc2	YES
	127	S	AYMVSQCGG	0.51	ATM	YES
	146	S	FMTRSYNMH	0.501	PKC	YES
	174	S	EIIGSFVLV	0.543	PKA	YES
	174	S	EIIGSFVLV	0.522	cdc2	YES
	180	T	VLVYTVFSA	0.561	PKC	YES
	183	S	YTVFSATDP	0.972	unsp	YES
	185	T	VFSATDPKR	0.772	PKC	YES
	190	S	DPKRSARES	0.997	unsp	YES
	190	S	DPKRSARES	0.657	PKG	YES
	194	S	SARESFIPV	0.949	unsp	YES
	194	S	SARESFIPV	0.651	PKC	YES
	194	S	SARESFIPV	0.56	PKA	YES
	194	S	SARESFIPV	0.531	PKG	YES
	215	T	VHLATIPIT	0.501	PKC	YES
	221	T	PITGTGINP	0.52	cdc2	YES
	228	S	NPARSLGAA	0.964	unsp	YES
	235	Y	AAVVYNNQQ	0.502	EGFR	YES
	276	S	KALLSFRPH	0.894	PKC	YES
CpPIP2_5	2	S	#NAME?	0.51	CKI	YES
	6	S	SKEVSEEGQ	0.995	unsp	YES
	6	S	SKEVSEEGQ	0.538	CKI	YES
	11	S	EEGQSHGKD	0.815	unsp	YES
	16	Y	HGKDYVDPP	0.977	unsp	YES
	16	Y	HGKDYVDPP	0.565	EGFR	YES
	34	S	IKLWSFYRA	0.703	PKC	YES
	56	T	VTIATVIGH	0.88	PKC	YES
	113	S	ARKVSLIRA	0.956	unsp	YES
	113	S	ARKVSLIRA	0.807	PKA	YES
	113	S	ARKVSLIRA	0.542	PKG	YES
	120	Y	RAVAYMVAQ	0.528	INSR	YES
	142	Y	FMKNYYNRL	0.568	INSR	YES
	143	Y	MKNYYNRLG	0.582	unsp	YES
	143	Y	MKNYYNRLG	0.513	INSR	YES
	155	T	NTVATGYNT	0.589	unsp	YES
	155	T	NTVATGYNT	0.528	PKC	YES
	157	Y	VATGYNTGT	0.518	EGFR	YES
	176	T	VLVYTVFSA	0.561	PKC	YES
	179	S	YTVFSATDP	0.972	unsp	YES
	181	T	VFSATDPKR	0.772	PKC	YES
	186	S	DPKRSARDS	0.998	unsp	YES
	190	S	SARDSHVPV	0.982	unsp	YES
	190	S	SARDSHVPV	0.539	PKA	YES
	211	T	VHLATIPIT	0.501	PKC	YES
	217	T	PITGTGINP	0.523	cdc2	YES
	224	S	NPARSFGAA	0.958	unsp	YES
	257	Y	AAAAYHQYI	0.502	EGFR	YES
	272	S	KALGSFRSN	0.925	PKC	YES
	272	S	KALGSFRSN	0.869	unsp	YES
CpSIP1_1	22	S	NFFASTFGL	0.514	PKA	YES
	23	T	FFASTFGLM	0.648	PKC	YES
	86	S	AGVGSDSLL	0.503	CKII	YES
	111	T	ALAITEVMP	0.51	cdc2	YES
	118	Y	MPIQYKHMI	0.528	INSR	YES
	126	S	IGGPSLKVE	0.793	unsp	YES
	126	S	IGGPSLKVE	0.735	PKC	YES
	160	S	GPRNSVLKT	0.775	PKA	YES
	160	S	GPRNSVLKT	0.737	unsp	YES
	160	S	GPRNSVLKT	0.535	PKC	YES
	164	T	SVLKTWLLA	0.583	PKC	YES
	181	Y	SGSAYTGPA	0.824	unsp	YES
	196	Y	FGWAYQNNW	0.601	unsp	YES
	232	T	IFPPTEVKK	0.737	PKC	YES
CpSIP1_2	11	S	AIGDSVLTS	0.507	cdc2	YES
	14	T	DSVLTSMWV	0.795	unsp	YES
	15	S	SVLTSMWVF	0.612	PKC	YES
	32	S	AGRASDFLR	0.81	PKA	YES
	80	S	STTVSFHAA	0.747	PKC	YES
	87	T	AAGLTKPGS	0.623	PKC	YES
	87	T	AAGLTKPGS	0.504	cdc2	YES
	92	S	KPGSSLISM	0.842	unsp	YES
	92	S	KPGSSLISM	0.757	PKA	YES
	128	S	KGGPSLKVD	0.6	PKC	YES
	150	S	AHCLSVLVV	0.513	cdc2	YES
	161	S	RGPRSVFVK	0.584	PKC	YES
	181	S	VRVGSGYTG	0.833	unsp	YES
	181	S	VRVGSGYTG	0.696	PKA	YES
	183	Y	VGSGYTGPS	0.543	EGFR	YES
	198	Y	FGWAYVKNW	0.597	unsp	YES
	205	S	NWHNSLELY	0.712	PKA	YES
	234	S	LFAPSLVKK	0.69	PKC	YES
CpSIP2_1	66	S	GKGASYNPL	0.559	PKA	YES
	78	S	APAVSGDFS	0.537	cdc2	YES
	87	S	SFLFSLGCR	0.603	PKC	YES
	109	T	FILETIPEA	0.555	PKC	YES
	109	T	FILETIPEA	0.528	CKII	YES
	151	S	KIPGSFFMK	0.839	PKC	YES
	156	T	FFMKTWISS	0.624	PKC	YES
	159	S	KTWISSVSK	0.551	PKC	YES
	159	S	KTWISSVSK	0.528	cdc2	YES
	162	S	ISSVSKLAL	0.584	PKC	YES
	216	T	LAVWTFKLV	0.715	PKC	YES
	223	S	LVTKSLTED	0.986	unsp	YES
	223	S	LVTKSLTED	0.66	PKA	YES
	225	T	TKSLTEDKA	0.624	PKC	YES
	235	S	LKAKSE---	0.853	unsp	YES
CpTIP1_1	24	S	GYPGSSTSS	0.537	PKC	YES
	25	S	YPGSSTSSL	0.828	unsp	YES
	27	S	GSSTSSLSG	0.521	cdc2	YES
	28	S	SSTSSLSGY	0.938	unsp	YES
	28	S	SSTSSLSGY	0.681	PKC	YES
	28	S	SSTSSLSGY	0.573	CKI	YES
	28	S	SSTSSLSGY	0.571	DNAPK	YES
	28	S	SSTSSLSGY	0.52	cdc2	YES
	30	S	TSSLSGYKS	0.991	unsp	YES
	30	S	TSSLSGYKS	0.807	PKC	YES
	32	Y	SLSGYKSKS	0.71	unsp	YES
	34	S	SGYKSKSQE	0.681	unsp	YES
	36	S	YKSKSQELR	0.971	unsp	YES
	36	S	YKSKSQELR	0.587	DNAPK	YES
	36	S	YKSKSQELR	0.569	ATM	YES
	41	S	QELRSGDQY	0.632	unsp	YES
	45	Y	SGDQYLQNH	0.962	unsp	YES
	55	Y	DPCPYQDTS	0.542	unsp	YES
	58	T	PYQDTSLPL	0.667	unsp	YES
	59	S	YQDTSLPLT	0.561	cdc2	YES
	59	S	YQDTSLPLT	0.507	DNAPK	YES
	63	T	SLPLTHPSF	0.712	PKC	YES
	88	T	PEEATHPDA	0.758	unsp	YES
	127	T	NGAATPAGL	0.82	unsp	YES
	127	T	NGAATPAGL	0.522	p38MAPK	YES
	162	T	NPAVTFGAF	0.544	PKC	YES
	187	S	QLLGSVAAC	0.652	PKC	YES
	210	S	FALSSGVGV	0.547	CKI	YES
	243	S	PKKGSLGTI	0.752	PKA	YES
	276	S	NPAVSFGPA	0.865	unsp	YES
	292	Y	NHWVYWAGP	0.529	INSR	YES
	313	S	FFFISHSHE	0.511	CKII	YES
	315	S	FISHSHEQL	0.958	unsp	YES
CpTIP1_2	4	S	#NAME?	0.671	ATM	YES
	10	S	IAIGSPAEI	0.538	p38MAPK	YES
	54	T	YGSATPAGL	0.639	unsp	YES
	54	T	YGSATPAGL	0.537	p38MAPK	YES
	60	S	AGLISASLA	0.522	cdc2	YES
	62	S	LISASLAHA	0.515	cdc2	YES
	62	S	LISASLAHA	0.502	DNAPK	YES
	74	S	FVAVSVGAN	0.627	PKC	YES
	89	T	NPAVTFGAF	0.544	PKC	YES
	114	S	QCLGSVLAC	0.774	PKC	YES
	124	S	LLKFSTGGL	0.605	PKA	YES
	124	S	LLKFSTGGL	0.532	CKI	YES
	136	S	AFALSSGVG	0.647	unsp	YES
	136	S	AFALSSGVG	0.543	cdc2	YES
	160	Y	VYTVYATAI	0.508	EGFR	YES
	162	T	TVYATAIDP	0.527	PKC	YES
	203	S	NPAVSFGPA	0.865	unsp	YES
	210	S	PAVVSWTWN	0.525	unsp	YES
	212	T	VVSWTWNSH	0.616	PKC	YES
	241	S	IFIGSSTHE	0.523	CKII	YES
	242	S	FIGSSTHEQ	0.952	unsp	YES
	242	S	FIGSSTHEQ	0.53	PKA	YES
	242	S	FIGSSTHEQ	0.506	cdc2	YES
CpTIP1_3	15	S	PRELSHPSA	0.83	unsp	YES
	15	S	PRELSHPSA	0.508	RSK	YES
	40	S	AGEGSGMAF	0.504	CKII	YES
	48	T	FDKLTNNGS	0.584	PKC	YES
	53	S	NNGSSTPAG	0.744	unsp	YES
	54	T	NGSSTPAGL	0.603	unsp	YES
	54	T	NGSSTPAGL	0.545	cdk5	YES
	62	S	LVAASLAHA	0.514	cdc2	YES
	74	S	FVAVSVGAN	0.627	PKC	YES
	89	T	NPAVTFGAF	0.559	PKC	YES
	103	S	TFFRSILYW	0.541	PKA	YES
	114	S	QLLGSVVAC	0.693	PKC	YES
	136	S	AFGLSSGVS	0.529	CKI	YES
	140	S	SSGVSPMNA	0.954	unsp	YES
	203	S	NPAVSFGPA	0.865	unsp	YES
	210	S	PAVVSWTWT	0.736	unsp	YES
	234	Y	AAIVYDNIF	0.514	INSR	YES
	243	S	IGNDSHEPL	0.973	unsp	YES
CpTIP2_1	13	Y	FDDIYSLAS	0.843	unsp	YES
	13	Y	FDDIYSLAS	0.513	INSR	YES
	13	Y	FDDIYSLAS	0.513	SRC	YES
	14	S	DDIYSLASL	0.507	DNAPK	YES
	17	S	YSLASLKAY	0.951	unsp	YES
	17	S	YSLASLKAY	0.893	PKC	YES
	47	S	NKLTSDAPL	0.67	unsp	YES
	54	S	PLDPSGLVA	0.562	cdc2	YES
	100	T	ITILTGIFY	0.668	PKC	YES
	104	Y	TGIFYWIAQ	0.529	EGFR	YES
	132	S	IPIHSVAAE	0.502	PKC	YES
	158	Y	VYTVYATAA	0.53	EGFR	YES
	168	S	PRKGSLGTI	0.852	PKA	YES
	168	S	PRKGSLGTI	0.668	unsp	YES
	201	S	NPARSFGPA	0.916	unsp	YES
	239	S	IFISSSHQS	0.754	PKC	YES
CpTIP2_2	8	S	IALGSFGDS	0.96	unsp	YES
	8	S	IALGSFGDS	0.793	PKC	YES
	8	S	IALGSFGDS	0.548	CKI	YES
	12	S	SFGDSFSVG	0.561	unsp	YES
	12	S	SFGDSFSVG	0.505	cdc2	YES
	14	S	GDSFSVGSL	0.684	unsp	YES
	14	S	GDSFSVGSL	0.632	PKC	YES
	17	S	FSVGSLKAY	0.837	PKC	YES
	17	S	FSVGSLKAY	0.661	unsp	YES
	47	S	GKVTSDGAL	0.77	unsp	YES
	100	T	ITLLTGLFY	0.724	PKC	YES
	104	Y	TGLFYWIAQ	0.534	EGFR	YES
	112	S	QCLGSIVAC	0.592	PKC	YES
	126	S	VTDLSVPTH	0.562	PKC	YES
	131	S	VPTHSVGSG	0.902	unsp	YES
	134	S	HSVGSGMSV	0.659	PKC	YES
	134	S	HSVGSGMSV	0.576	CKI	YES
	137	S	GSGMSVLEG	0.857	unsp	YES
	157	Y	VYTVYATAA	0.53	EGFR	YES
	167	S	PKRGSLGII	0.821	PKA	YES
	167	S	PKRGSLGII	0.727	unsp	YES
	167	S	PKRGSLGII	0.54	DNAPK	YES
	200	S	NPARSFGPA	0.916	unsp	YES
	207	S	PAVVSGDFT	0.627	unsp	YES
	207	S	PAVVSGDFT	0.54	CKII	YES
	207	S	PAVVSGDFT	0.513	cdc2	YES
	238	S	IFIGSYSPV	0.667	PKC	YES
	238	S	IFIGSYSPV	0.59	DNAPK	YES
	238	S	IFIGSYSPV	0.523	cdc2	YES
	240	S	IGSYSPVSA	0.812	unsp	YES
	240	S	IGSYSPVSA	0.537	cdc2	YES
	243	S	YSPVSASQD	0.961	unsp	YES
	245	S	PVSASQDYP	0.653	ATM	YES
	245	S	PVSASQDYP	0.628	DNAPK	YES
CpTIP3_1	19	S	THPDSIRAT	0.981	unsp	YES
	23	T	SIRATLAEF	0.842	unsp	YES
	23	T	SIRATLAEF	0.674	PKC	YES
	23	T	SIRATLAEF	0.671	PKA	YES
	51	T	LYRETGGDV	0.778	unsp	YES
	56	S	GGDVSRDPS	0.7	unsp	YES
	60	S	SRDPSGLVL	0.723	PKA	YES
	103	S	GGRISVLRA	0.727	unsp	YES
	103	S	GGRISVLRA	0.513	cdc2	YES
	129	T	LRLVTAGMR	0.502	PKG	YES
	141	S	FRVASGVGE	0.718	unsp	YES
	141	S	FRVASGVGE	0.663	PKA	YES
	162	T	GLMYTVYAT	0.591	PKC	YES
	166	T	TVYATTIDP	0.72	PKC	YES
	167	T	VYATTIDPK	0.878	unsp	YES
	174	S	PKRGSIGII	0.773	PKA	YES
	174	S	PKRGSIGII	0.756	unsp	YES
	223	Y	NHWIYWVGP	0.504	INSR	YES
	245	S	MVIPSTTEP	0.923	unsp	YES
	245	S	MVIPSTTEP	0.539	CKII	YES
	263	Y	APEDY----	0.805	unsp	YES
CpTIP4_1	8	T	IALGTRHEV	0.812	PKC	YES
	8	T	IALGTRHEV	0.703	unsp	YES
	74	S	AGHISGGHL	0.529	PKA	YES
	108	S	QLLASSIAC	0.535	PKC	YES
	109	S	LLASSIACI	0.521	cdc2	YES
	124	T	GGLDTPIHT	0.818	unsp	YES
	124	T	GGLDTPIHT	0.542	p38MAPK	YES
	124	T	GGLDTPIHT	0.514	cdk5	YES
	128	T	TPIHTLASG	0.527	DNAPK	YES
	131	S	HTLASGVGY	0.677	PKC	YES
	152	T	SLLFTVYAT	0.724	PKC	YES
	164	S	PKKGSLDGL	0.751	PKA	YES
	173	T	GPMLTGFVV	0.557	unsp	YES
	197	S	NPARSFGPA	0.833	unsp	YES
	204	S	PALVSWDWT	0.887	unsp	YES
	204	S	PALVSWDWT	0.506	CKII	YES
	213	Y	DHWVYWVGP	0.524	INSR	YES
	241	S	HVLVSHQDD	0.961	unsp	YES
	241	S	HVLVSHQDD	0.506	PKC	YES
CpTIP5_1	7	T	PASLTSRFG	0.81	PKC	YES
	7	T	PASLTSRFG	0.623	unsp	YES
	8	S	ASLTSRFGQ	0.51	CKI	YES
	15	T	GQSITKNAF	0.562	PKC	YES
	29	T	EFISTFFYV	0.578	PKC	YES
	35	T	FYVLTVVGS	0.668	PKC	YES
	40	S	VVGSSMSAR	0.952	unsp	YES
	40	S	VVGSSMSAR	0.77	PKC	YES
	42	S	GSSMSARKL	0.505	PKC	YES
	49	S	KLMGSGAED	0.961	unsp	YES
	49	S	KLMGSGAED	0.58	CKII	YES
	55	S	AEDPSGLVI	0.505	cdc2	YES
	65	S	AIANSLGLS	0.716	PKA	YES
	71	T	GLSYTVYVA	0.514	cdc2	YES
	73	Y	SYTVYVASN	0.826	unsp	YES
	108	S	FYWVSQMLA	0.619	DNAPK	YES
	108	S	FYWVSQMLA	0.505	ATM	YES
	113	S	QMLASVMAS	0.761	PKC	YES
	117	S	SVMASLILR	0.575	PKA	YES
	117	S	SVMASLILR	0.521	PKC	YES
	144	S	GFGASVLEG	0.92	unsp	YES
	210	S	VVAGSFKNQ	0.978	unsp	YES
	210	S	VVAGSFKNQ	0.783	PKC	YES
	226	T	LIGATIGGL	0.558	PKA	YES
	244	S	EAIDSLTGI	0.54	CKI	YES
	246	T	IDSLTGISE	0.612	PKC	YES
CpXIP1_1	3	S	#NAME?	0.685	PKC	YES
	7	S	SVIVSSDRS	0.668	PKC	YES
	7	S	SVIVSSDRS	0.584	unsp	YES
	7	S	SVIVSSDRS	0.508	CKII	YES
	8	S	VIVSSDRST	0.958	unsp	YES
	8	S	VIVSSDRST	0.757	PKC	YES
	11	S	SSDRSTHSA	0.928	unsp	YES
	12	T	SDRSTHSAL	0.592	PKC	YES
	14	S	RSTHSALST	0.879	unsp	YES
	14	S	RSTHSALST	0.501	PKC	YES
	17	S	HSALSTSIE	0.771	unsp	YES
	17	S	HSALSTSIE	0.561	PKC	YES
	17	S	HSALSTSIE	0.511	CKII	YES
	18	T	SALSTSIEN	0.735	PKC	YES
	18	T	SALSTSIEN	0.582	CKII	YES
	19	S	ALSTSIENY	0.989	unsp	YES
	19	S	ALSTSIENY	0.53	cdc2	YES
	27	S	YDKTSPTRI	0.986	unsp	YES
	27	S	YDKTSPTRI	0.521	cdk5	YES
	27	S	YDKTSPTRI	0.508	cdc2	YES
	29	T	KTSPTRISK	0.766	PKC	YES
	29	T	KTSPTRISK	0.526	cdc2	YES
	32	S	PTRISKNNS	0.977	unsp	YES
	32	S	PTRISKNNS	0.633	PKA	YES
	40	S	SFLASIGAH	0.722	PKC	YES
	48	S	HEFFSQEMW	0.593	DNAPK	YES
	48	S	HEFFSQEMW	0.58	unsp	YES
	48	S	HEFFSQEMW	0.564	ATM	YES
	57	T	GAAITELVG	0.519	cdc2	YES
	68	T	CLLFTLTIS	0.59	CKI	YES
	84	S	HEVESKLLV	0.501	CKII	YES
	116	T	NPVFTFIAT	0.691	PKC	YES
	120	T	TFIATLKGI	0.76	PKC	YES
	128	T	IITITRAAF	0.55	PKC	YES
	141	S	QCLGSIISF	0.68	PKC	YES
	144	S	GSIISFIII	0.524	CKI	YES
	144	S	GSIISFIII	0.5	PKC	YES
	150	S	IIIKSVMNH	0.564	PKC	YES
	150	S	IIIKSVMNH	0.509	unsp	YES
	158	T	HDSATKFSL	0.804	PKC	YES
	161	S	ATKFSLGGC	0.598	CKI	YES
	166	S	LGGCSIKGH	0.652	unsp	YES
	172	S	KGHGSTGLH	0.6	PKA	YES
	205	S	DKRRSKELG	0.997	unsp	YES
	205	S	DKRRSKELG	0.698	PKA	YES
	211	S	ELGVSKVCA	0.535	cdc2	YES
	280	S	YYGFSLTLP	0.554	PKA	YES
	280	S	YYGFSLTLP	0.504	PKC	YES
	282	T	GFSLTLPKQ	0.789	PKC	YES
	295	Y	VEGEYDAMR	0.926	unsp	YES
	295	Y	VEGEYDAMR	0.578	SRC	YES
	307	T	ACWGTKDFP	0.521	cdc2	YES
	314	S	FPNSSLQEK	0.555	DNAPK	YES
	314	S	FPNSSLQEK	0.506	CKII	YES
CpXIP1_2	17	Y	EENPYSATR	0.943	unsp	YES
	17	Y	EENPYSATR	0.56	SRC	YES
	20	T	PYSATRIQP	0.712	PKC	YES
	20	T	PYSATRIQP	0.58	cdc2	YES
	36	T	QQRNTEKGK	0.958	unsp	YES
	36	T	QQRNTEKGK	0.905	PKC	YES
	43	T	GKKKTPTTL	0.729	PKA	YES
	43	T	GKKKTPTTL	0.504	p38MAPK	YES
	46	T	KTPTTLTGV	0.579	unsp	YES
	46	T	KTPTTLTGV	0.508	CKI	YES
	58	S	KDLFSLKVW	0.895	unsp	YES
	58	S	KDLFSLKVW	0.83	PKC	YES
	65	S	VWRASLAEL	0.971	unsp	YES
	65	S	VWRASLAEL	0.894	PKA	YES
	65	S	VWRASLAEL	0.544	DNAPK	YES
	85	S	TIVISSYET	0.932	unsp	YES
	85	S	TIVISSYET	0.571	CKII	YES
	86	S	IVISSYETQ	0.96	unsp	YES
	86	S	IVISSYETQ	0.565	DNAPK	YES
	86	S	IVISSYETQ	0.512	CKI	YES
	87	Y	VISSYETQT	0.521	EGFR	YES
	89	T	SSYETQTKT	0.662	PKC	YES
	89	T	SSYETQTKT	0.55	DNAPK	YES
	89	T	SSYETQTKT	0.529	unsp	YES
	91	T	YETQTKTPH	0.728	unsp	YES
	91	T	YETQTKTPH	0.592	PKC	YES
	93	T	TQTKTPHLI	0.525	p38MAPK	YES
	99	S	HLIMSFLVA	0.519	CKI	YES
	107	T	AITVTILLL	0.57	PKA	YES
	114	S	LLATSPISG	0.735	unsp	YES
	114	S	LLATSPISG	0.549	cdc2	YES
	114	S	LLATSPISG	0.512	GSK3	YES
	136	S	TGLISVSRA	0.507	cdc2	YES
	143	Y	RAIVYILAQ	0.53	EGFR	YES
	143	Y	RAIVYILAQ	0.523	INSR	YES
	164	S	AVVNSTIQQ	0.67	PKA	YES
	171	S	QQTFSLGGC	0.593	CKI	YES
	171	S	QQTFSLGGC	0.55	PKC	YES
	178	T	GCTLTVVVP	0.646	PKC	YES
	178	T	GCTLTVVVP	0.53	cdc2	YES
	219	Y	VAFDYRQAK	0.51	INSR	YES
	245	S	IVFVSTTVT	0.502	PKA	YES
	247	T	FVSTTVTAT	0.765	PKC	YES
	251	T	TVTATKGYA	0.815	PKC	YES
	254	Y	ATKGYAGVG	0.544	unsp	YES
	277	S	GHLWSGHWV	0.51	cdc2	YES
